# Supplementary material for: Real-World Treatment Outcomes and Safety of Afatinib in Advanced Squamous Cell Lung Cancer Progressed after Platinum-Based Doublet Chemotherapy and Immunotherapy (SPACE Study)
Source: Cancers (Basel). 2023 Nov 24;15(23):5568. doi: 10.3390/cancers15235568 (PMC10705085; doi:10.3390/cancers15235568)
Supplement: Supplementary file 1 [file cancers-15-05568-s001.zip]

Archive with 1 entries (1 files):
- cancers-2669722-supplementary.pdf
